# Supplementary material for: KDM5A, a H3K4me3 demethylase, regulates skin wound healing by promoting M2 macrophage polarization via suppression of Socs1
Source: Front Physiol. 2025 Oct 14;16:1638356. doi: 10.3389/fphys.2025.1638356 (PMC12559803; doi:10.3389/fphys.2025.1638356)
Supplement: Supplementary file 1 [file Table2.xlsx]

## Sheet: Sheet1
	0d		4d		8d
	sh-NC	shKDM5A	sh-NC	shKDM5A	sh-NC	shKDM5A
	50.2	47.8	23.2	19.8	8.7	4.2
	51.4	50.1	21.9	20.1	8.9	5.1
	50.1	49.7	23.1	19.1	9.3	4.6
