# Supplementary material for: KDM5A, a H3K4me3 demethylase, regulates skin wound healing by promoting M2 macrophage polarization via suppression of Socs1
Source: Front Physiol. 2025 Oct 14;16:1638356. doi: 10.3389/fphys.2025.1638356 (PMC12559803; doi:10.3389/fphys.2025.1638356)
Supplement: Supplementary file 3 [file Table1.xlsx]

## Sheet: Sheet1
分组	序号	Area	IOD	荧光强度	Positive cell rate（%）
iNOS+	shNC	181762	56361.5	0.310084	31.0084
	shNC	160781	50635.4	0.314934	31.4934
	shNC	276325	90272.1	0.326688	32.6688
iNOS+	shKDM5A	255752	46653.6	0.182417	18.2417
	shKDM5A	228354	45430.4	0.198947	19.8947
	shKDM5A	649360	125274	0.192919	19.2919
CD163+	shNC	86911	8488.07	0.0976639	9.76639
	shNC	365817	38957.5	0.106494	10.6494
	shNC	211075	17312	0.0820183	8.20183
CD163+	shKDM5A	401271	67049.8	0.167093	16.7093
	shKDM5A	192754	38325.7	0.198832	19.8832
	shKDM5A	231468	36843.9	0.159175	15.9175
